# Supplementary material for: Human WDR5 promotes breast cancer growth and metastasis via KMT2-independent translation regulation
Source: eLife. 2022 Aug 31;11:e78163. doi: 10.7554/eLife.78163 (PMC9584608; doi:10.7554/eLife.78163)
Supplement: Figure 2—source data 1. [file elife-78163-fig2-data1.zip]

Archive with 6 entries (5 files):
- Figure 2-source data 1/
- Figure 2-source data 1/F2A_vinculin.JPG
- Figure 2-source data 1/F2A_vinculin_light.JPG
- Figure 2-source data 1/F2A_WDR5_HCC1143_UACC812_MCF7_T47D_MDAMB231_UACC893_BT474_SKBR3.JPG
- Figure 2-source data 1/F2A_WDR5_light.JPG
- Figure 2-source data 1/Figure 2-source data 1_labeled images.pptx
