# Supplementary material for: Human WDR5 promotes breast cancer growth and metastasis via KMT2-independent translation regulation
Source: eLife. 2022 Aug 31;11:e78163. doi: 10.7554/eLife.78163 (PMC9584608; doi:10.7554/eLife.78163)
Supplement: Figure 2—source data 2. [file elife-78163-fig2-data2.zip]

Archive with 6 entries (5 files):
- Figure 2-source data 2/
- Figure 2-source data 2/DSCF4107.JPG
- Figure 2-source data 2/DSCF4165.JPG
- Figure 2-source data 2/Fig.2H_Vinculin_WDR5_MS67_MS67N.JPG
- Figure 2-source data 2/Fig.2H_Vinculin_WDR5_OICR-9429.JPG
- Figure 2-source data 2/Figure 2-source data 2_labeled images.pptx
