# Supplementary material for: Human WDR5 promotes breast cancer growth and metastasis via KMT2-independent translation regulation
Source: eLife. 2022 Aug 31;11:e78163. doi: 10.7554/eLife.78163 (PMC9584608; doi:10.7554/eLife.78163)
Supplement: Figure 2—figure supplement 1—source data 1. [file elife-78163-fig2-figsupp1-data1.zip]

Archive with 9 entries (8 files):
- Figure 2-figure supplement 1-source data 1/
- Figure 2-figure supplement 1-source data 1/DSCF4157.JPG
- Figure 2-figure supplement 1-source data 1/DSCF4165.JPG
- Figure 2-figure supplement 1-source data 1/DSCF4187.JPG
- Figure 2-figure supplement 1-source data 1/Fig2-S1C_MS67N_WDR5_vinculin.JPG
- Figure 2-figure supplement 1-source data 1/Fig2-S1C_MS67_vinculin.JPG
- Figure 2-figure supplement 1-source data 1/Fig2-S1C_MS67_WDR5.JPG
- Figure 2-figure supplement 1-source data 1/Fig2-S1C_OICR-9429_WDR5_vinculin.JPG
- Figure 2-figure supplement 1-source data 1/Figure 2-figure supplement 1-source data 1_labeled images.pptx
