# Supplementary material for: Human WDR5 promotes breast cancer growth and metastasis via KMT2-independent translation regulation
Source: eLife. 2022 Aug 31;11:e78163. doi: 10.7554/eLife.78163 (PMC9584608; doi:10.7554/eLife.78163)
Supplement: Figure 2—figure supplement 1—source data 2. [file elife-78163-fig2-figsupp1-data2.zip]

Archive with 4 entries (3 files):
- Figure 2-figure supplement 1-source data 2/
- Figure 2-figure supplement 1-source data 2/DSCF4229.JPG
- Figure 2-figure supplement 1-source data 2/Fig.2-S1D.JPG
- Figure 2-figure supplement 1-source data 2/Figure 2-figure supplement 1-source data 2_labeled images.pptx
