# Supplementary material for: Human WDR5 promotes breast cancer growth and metastasis via KMT2-independent translation regulation
Source: eLife. 2022 Aug 31;11:e78163. doi: 10.7554/eLife.78163 (PMC9584608; doi:10.7554/eLife.78163)
Supplement: Figure 2—figure supplement 1—source data 3. [file elife-78163-fig2-figsupp1-data3.zip]

Archive with 5 entries (4 files):
- Figure 2-figure supplement 1-source data 3/
- Figure 2-figure supplement 1-source data 3/DSCF4220.JPG
- Figure 2-figure supplement 1-source data 3/Fig2-S1E_vinculin.JPG
- Figure 2-figure supplement 1-source data 3/Fig2-S1E_WDR5.JPG
- Figure 2-figure supplement 1-source data 3/Figure 2-figure supplement 1-source data 3_labeled images.pptx
