# Supplementary material for: Human WDR5 promotes breast cancer growth and metastasis via KMT2-independent translation regulation
Source: eLife. 2022 Aug 31;11:e78163. doi: 10.7554/eLife.78163 (PMC9584608; doi:10.7554/eLife.78163)
Supplement: Figure 4—source data 1. [file elife-78163-fig4-data1.zip]

Archive with 6 entries (5 files):
- Figure 4-source data 1/
- Figure 4-source data 1/DSCF0587.JPG
- Figure 4-source data 1/Fig.4C_Flag.JPG
- Figure 4-source data 1/Fig.4C_Vinculin.JPG
- Figure 4-source data 1/Fig.4C_WDR5.JPG
- Figure 4-source data 1/Figure 4-source data 1_labeled images.pptx
