# Supplementary material for: Human WDR5 promotes breast cancer growth and metastasis via KMT2-independent translation regulation
Source: eLife. 2022 Aug 31;11:e78163. doi: 10.7554/eLife.78163 (PMC9584608; doi:10.7554/eLife.78163)
Supplement: Figure 4—source data 2. [file elife-78163-fig4-data2.zip]

Archive with 8 entries (7 files):
- Figure 4-source data 2/
- Figure 4-source data 2/DSCF3917.JPG
- Figure 4-source data 2/DSCF3924.JPG
- Figure 4-source data 2/Fig.4D_input_WDR5_RBBP5.JPG
- Figure 4-source data 2/Fig.4D_IP_WDR5_RBBP5.JPG
- Figure 4-source data 2/Fig.4D_KMT2A.JPG
- Figure 4-source data 2/Fig.4D_vinculin.JPG
- Figure 4-source data 2/Figure 4-source data 2_labeled images.pptx
