# Supplementary material for: Human WDR5 promotes breast cancer growth and metastasis via KMT2-independent translation regulation
Source: eLife. 2022 Aug 31;11:e78163. doi: 10.7554/eLife.78163 (PMC9584608; doi:10.7554/eLife.78163)
Supplement: Figure 5—source data 1. [file elife-78163-fig5-data1.zip]

Archive with 16 entries (15 files):
- Figure 5-source data 1/
- Figure 5-source data 1/5B_GAPDH_for_shKMT2A.JPG
- Figure 5-source data 1/5B_GAPDH_light_for_shKMT2A.JPG
- Figure 5-source data 1/5B_shKMT2A.JPG
- Figure 5-source data 1/5B_shKMT2A_light.JPG
- Figure 5-source data 1/DSCF2763.JPG
- Figure 5-source data 1/DSCF2767.JPG
- Figure 5-source data 1/DSCF2831.JPG
- Figure 5-source data 1/Fig.5B_a-tubulin for HCFC1.JPG
- Figure 5-source data 1/Fig.5B_CXXC1.JPG
- Figure 5-source data 1/Fig.5B_DPY30_a-tubulin.JPG
- Figure 5-source data 1/Fig.5B_HCFC1.JPG
- Figure 5-source data 1/Fig.5B_RBBP5.JPG
- Figure 5-source data 1/Fig.5B_Vinculin.JPG
- Figure 5-source data 1/Fig.5B_WDR82.JPG
- Figure 5-source data 1/Figure 5-source data 1_labeled images.pptx
