# Supplementary material for: Human WDR5 promotes breast cancer growth and metastasis via KMT2-independent translation regulation
Source: eLife. 2022 Aug 31;11:e78163. doi: 10.7554/eLife.78163 (PMC9584608; doi:10.7554/eLife.78163)
Supplement: Figure 6—source data 1. [file elife-78163-fig6-data1.zip]

Archive with 15 entries (14 files):
- Figure 6-source data 1/
- Figure 6-source data 1/DSCF3471.JPG
- Figure 6-source data 1/DSCF3475.JPG
- Figure 6-source data 1/DSCF3538.JPG
- Figure 6-source data 1/DSCF3543.JPG
- Figure 6-source data 1/DSCF3548.JPG
- Figure 6-source data 1/Fig.6A_p-4E-BP1_4E-BP1.JPG
- Figure 6-source data 1/Fig.6A_p-S6K.JPG
- Figure 6-source data 1/Fig.6A_p-S6K_everolimus.JPG
- Figure 6-source data 1/Fig.6A_S6K.JPG
- Figure 6-source data 1/Fig.6A_S6K_everolimus.JPG
- Figure 6-source data 1/Fig.6A_vinculin.JPG
- Figure 6-source data 1/Fig.6A_WDR5.JPG
- Figure 6-source data 1/Fig.6A_WDR5_everolimus.JPG
- Figure 6-source data 1/Figure 6-source data 1_labeled images.pptx
