# Supplementary material for: Human WDR5 promotes breast cancer growth and metastasis via KMT2-independent translation regulation
Source: eLife. 2022 Aug 31;11:e78163. doi: 10.7554/eLife.78163 (PMC9584608; doi:10.7554/eLife.78163)
Supplement: Figure 6—source data 2. [file elife-78163-fig6-data2.zip]

Archive with 13 entries (12 files):
- Figure 6-source data 2/
- Figure 6-source data 2/DSCF3640.JPG
- Figure 6-source data 2/DSCF3643.JPG
- Figure 6-source data 2/DSCF3648.JPG
- Figure 6-source data 2/DSCF3651.JPG
- Figure 6-source data 2/Fig.6B_4E-BP1.JPG
- Figure 6-source data 2/Fig.6B_Cleaved caspase 3.JPG
- Figure 6-source data 2/Fig.6B_p-4E-BP1.JPG
- Figure 6-source data 2/Fig.6B_p-S6K.JPG
- Figure 6-source data 2/Fig.6B_S6K.JPG
- Figure 6-source data 2/Fig.6B_vinculin.JPG
- Figure 6-source data 2/Fig.6B_WDR5.JPG
- Figure 6-source data 2/Figure 6-source data 2_labeled images.pptx
