# Supplementary material for: Human WDR5 promotes breast cancer growth and metastasis via KMT2-independent translation regulation
Source: eLife. 2022 Aug 31;11:e78163. doi: 10.7554/eLife.78163 (PMC9584608; doi:10.7554/eLife.78163)
Supplement: Figure 6—figure supplement 1—source data 1. [file elife-78163-fig6-figsupp1-data1.zip]

Archive with 10 entries (9 files):
- Figure 6-figure supplement 1-source data 1/
- Figure 6-figure supplement 1-source data 1/DSCF3851.JPG
- Figure 6-figure supplement 1-source data 1/DSCF3856.JPG
- Figure 6-figure supplement 1-source data 1/Fig.6-S1E_4E-BP1.JPG
- Figure 6-figure supplement 1-source data 1/Fig.6-S1E_p-4E-BP1.JPG
- Figure 6-figure supplement 1-source data 1/Fig.6-S1E_p-S6K.JPG
- Figure 6-figure supplement 1-source data 1/Fig.6-S1E_S6K.JPG
- Figure 6-figure supplement 1-source data 1/Fig.6-S1E_vinculin.JPG
- Figure 6-figure supplement 1-source data 1/Fig.6-S1E_WDR5.JPG
- Figure 6-figure supplement 1-source data 1/Figure 6-figure supplement 1-source data 1_labeled images.pptx
