# Supplementary material for: Human WDR5 promotes breast cancer growth and metastasis via KMT2-independent translation regulation
Source: eLife. 2022 Aug 31;11:e78163. doi: 10.7554/eLife.78163 (PMC9584608; doi:10.7554/eLife.78163)
Supplement: Figure 7—source data 1. [file elife-78163-fig7-data1.zip]

Archive with 8 entries (7 files):
- Figure 7-source data 1/
- Figure 7-source data 1/DSCF4233.JPG
- Figure 7-source data 1/DSCF4236.JPG
- Figure 7-source data 1/Fig.7A_p-4E-BP1.JPG
- Figure 7-source data 1/Fig.7A_p-S6K_4E-BP1.JPG
- Figure 7-source data 1/Fig.7A_S6K.JPG
- Figure 7-source data 1/Fig.7A_WDR5_vinculin.JPG
- Figure 7-source data 1/Figure 7-source data 1_labeled images.pptx
