# Supplementary material for: Human WDR5 promotes breast cancer growth and metastasis via KMT2-independent translation regulation
Source: eLife. 2022 Aug 31;11:e78163. doi: 10.7554/eLife.78163 (PMC9584608; doi:10.7554/eLife.78163)
Supplement: Figure 7—source data 2. [file elife-78163-fig7-data2.zip]

Archive with 7 entries (6 files):
- Figure 7-source data 2/
- Figure 7-source data 2/DSCF4267.JPG
- Figure 7-source data 2/DSCF4273.JPG
- Figure 7-source data 2/Fig.7B_p-S6K.JPG
- Figure 7-source data 2/Fig.7B_S6K_p-4E-BP1_4E-BP1.JPG
- Figure 7-source data 2/Fig.7B_WDR5_vinculin.JPG
- Figure 7-source data 2/Figure 7-source data 2_labeled images.pptx
